# Supplementary material for: Role of Rab13, Protein Kinase A, and Zonula Occludens-1 in Hepatitis E Virus Entry and Cell-to-Cell Spread: Comparative Analysis of Quasi-Enveloped and Non-Enveloped Forms
Source: Pathogens. 2024 Dec 20;13(12):1130. doi: 10.3390/pathogens13121130 (PMC11678111; doi:10.3390/pathogens13121130)
Supplement: Supplementary file 1 [file pathogens-13-01130-s001.zip]

Archive with 1 entries (1 files):
- pathogens-3297541-supplementary.pdf
